# Supplementary material for: Overexpression of Rice BSR2 Confers Disease Resistance and Induces Enlarged Flowers in Torenia fournieri Lind
Source: Int J Mol Sci. 2022 Apr 25;23(9):4735. doi: 10.3390/ijms23094735 (PMC9102792; doi:10.3390/ijms23094735)
Supplement: Supplementary file 1 [file ijms-23-04735-s001.zip]

Archive with 1 entries (1 files):
- ijms-1675763-supplementary.pdf
